# Supplementary material for: An Unusual Two-Domain Thyropin from Tick Saliva: NMR Solution Structure and Highly Selective Inhibition of Cysteine Cathepsins Modulated by Glycosaminoglycans
Source: Int J Mol Sci. 2024 Feb 13;25(4):2240. doi: 10.3390/ijms25042240 (PMC10889554; doi:10.3390/ijms25042240)
Supplement: Supplementary file 1 [file ijms-25-02240-s001.zip]

Archive with 1 entries (1 files):
- ijms-2796355-supplementary.pdf
